# Supplementary material for: Proteomics Approach to the Study of Cattle Tick Adaptation to White Tailed Deer
Source: Biomed Res Int. 2013 Dec 2;2013:319812. doi: 10.1155/2013/319812 (PMC3865695; doi:10.1155/2013/319812)
Supplement: Supplementary file 1 — Table S1: Tick and host proteins identified in R. microplus fed on cattle and White-tailed deer. [file 319812.f1.xlsx]

## Sheet: Tick proteins
Table S1. Tick and host proteins identified in R. microplus fed on cattle and WTD.
Accession No.	Description	No. peptides (ticks fed on cattle)	No. peptides (ticks fed on deer)
Q5D579	Actin (Fragment) OS=Ixodes ricinus PE=2 SV=1 - [Q5D579_IXORI]	17	12
Q6X4W3	Actin OS=Haemaphysalis longicornis GN=Act1 PE=2 SV=1 - [Q6X4W3_HAELO]	17	11
F0J9K1	Ubiquitin (Fragment) OS=Amblyomma variegatum PE=2 SV=1 - [F0J9K1_AMBVA]	2	0
Q4PM69	Histone H4 OS=Ixodes scapularis GN=IscW_ISCW019498 PE=3 SV=1 - [Q4PM69_IXOSC]	6	2
A6N9L6	40S ribosomal protein S28 OS=Ornithodoros parkeri PE=4 SV=1 - [A6N9L6_ORNPR]	2	0
G3MN11	Histone H2A OS=Amblyomma maculatum PE=2 SV=1 - [G3MN11_9ACAR]	3	0
L7LVH9	Putative histone cluster 2 h3c OS=Rhipicephalus pulchellus PE=2 SV=1 - [L7LVH9_9ACAR]	2	1
Q17174	GP80 (Fragment) OS=Boophilus microplus PE=2 SV=1 - [Q17174_BOOMI]	34	20
L7M2P8	Putative amb caj-87 similar to muscle lim protein isoform a isoform 1 amblyomma cajennense OS=Rhipicephalus pulchellus PE=4 SV=1 - [L7M2P8_9ACAR]	3	0
L7M3Y9	Putative fatty acid-binding protein fabp OS=Rhipicephalus pulchellus PE=2 SV=1 - [L7M3Y9_9ACAR]	3	5
G3MKF8	Putative uncharacterized protein OS=Amblyomma maculatum PE=2 SV=1 - [G3MKF8_9ACAR]	6	7
G3MJX6	Putative uncharacterized protein OS=Amblyomma maculatum PE=2 SV=1 - [G3MJX6_9ACAR]	4	5
B0F457	Vitellogenin (Fragment) OS=Boophilus microplus PE=2 SV=1 - [B0F457_BOOMI]	9	6
B7SP35	Putative serine protease protein (Fragment) OS=Dermacentor variabilis PE=2 SV=1 - [B7SP35_DERVA]	1	1
L7M1R6	Uncharacterized protein OS=Rhipicephalus pulchellus PE=2 SV=1 - [L7M1R6_9ACAR]	5	2
L7MBN6	Putative 24 kDa family member OS=Rhipicephalus pulchellus PE=2 SV=1 - [L7MBN6_9ACAR]	3	6
L7M4H7	Putative heat shock-related protein OS=Rhipicephalus pulchellus PE=2 SV=1 - [L7M4H7_9ACAR]	2	1
L7M6S1	Putative heat shock-related protein OS=Rhipicephalus pulchellus PE=2 SV=1 - [L7M6S1_9ACAR]	1	3
G3MNJ1	Putative uncharacterized protein OS=Amblyomma maculatum PE=2 SV=1 - [G3MNJ1_9ACAR]	1	2
L7M097	Putative formyltetrahydrofolate dehydrogenase OS=Rhipicephalus pulchellus PE=2 SV=1 - [L7M097_9ACAR]	6	8
P81162	Protease inhibitor carrapatin OS=Boophilus microplus PE=1 SV=1 - [CRPTI_BOOMI]	1	0
E5L872	Glutathione S-transferase OS=Boophilus microplus PE=2 SV=1 - [E5L872_BOOMI]	3	4
B5M742	Peptidyl-prolyl cis-trans isomerase (Fragment) OS=Amblyomma americanum PE=2 SV=1 - [B5M742_AMBAM]	2	0
B5M719	Peroxiredoxin (Fragment) OS=Amblyomma americanum PE=2 SV=1 - [B5M719_AMBAM]	1	0
B7PC38	Natriuretic peptide receptor, putative OS=Ixodes scapularis GN=IscW_ISCW017026 PE=4 SV=1 - [B7PC38_IXOSC]	1	0
B7SP56	Putative ML-domain containing protein OS=Dermacentor variabilis PE=2 SV=1 - [B7SP56_DERVA]	4	4
F0J8P3	HSP70 family member (Fragment) OS=Amblyomma variegatum PE=2 SV=1 - [F0J8P3_AMBVA]	8	3
G3MNQ4	Putative uncharacterized protein OS=Amblyomma maculatum PE=2 SV=1 - [G3MNQ4_9ACAR]	3	1
F0JAB8	Actin depolymerizing factor OS=Amblyomma variegatum PE=2 SV=1 - [F0JAB8_AMBVA]	2	0
J9QSA7	Calreticulin OS=Boophilus microplus PE=2 SV=1 - [J9QSA7_BOOMI]	6	2
Q56CZ1	Yolk cathepsin (Fragment) OS=Boophilus microplus GN=BYC PE=2 SV=1 - [Q56CZ1_BOOMI]	3	1
G3MK71	Putative uncharacterized protein OS=Amblyomma maculatum PE=2 SV=1 - [G3MK71_9ACAR]	0	2
L7MMQ9	Putative syntaxin-binding protein 2 (Fragment) OS=Rhipicephalus pulchellus PE=2 SV=1 - [L7MMQ9_9ACAR]	1	0
G3MPU9	Putative uncharacterized protein OS=Amblyomma maculatum PE=4 SV=1 - [G3MPU9_9ACAR]	1	0
L7LXL4	Putative imp dehydrogenase/gmp reductase OS=Rhipicephalus pulchellus PE=2 SV=1 - [L7LXL4_9ACAR]	5	0
A5Z1D9	Putative uncharacterized protein OS=Haemaphysalis qinghaiensis PE=2 SV=1 - [A5Z1D9_9ACAR]	4	2
B2ZWT4	Peptidyl-prolyl cis-trans isomerase OS=Haemaphysalis longicornis GN=CyPA PE=3 SV=1 - [B2ZWT4_HAELO]	3	1
G3MFY8	60S ribosomal protein L13 (Fragment) OS=Amblyomma maculatum PE=2 SV=1 - [G3MFY8_9ACAR]	2	0
P84251	Cuticle protein 10.9 OS=Ixodes ricinus PE=1 SV=1 - [CU109_IXORI]	1	2
A6N9R2	Ribosomal protein S18 OS=Ornithodoros parkeri PE=2 SV=1 - [A6N9R2_ORNPR]	1	2
G3MQ03	Putative uncharacterized protein OS=Amblyomma maculatum PE=2 SV=1 - [G3MQ03_9ACAR]	3	1
F0J9F0	Glyceraldehyde-3-phosphate dehydrogenase (Fragment) OS=Amblyomma variegatum PE=2 SV=1 - [F0J9F0_AMBVA]	0	1
E2J6Z2	Alpha tubulin (Fragment) OS=Hyalomma marginatum rufipes PE=2 SV=1 - [E2J6Z2_9ACAR]	2	1
Q9GYX7	Heme-binding aspartic proteinase (Fragment) OS=Boophilus microplus PE=2 SV=1 - [Q9GYX7_BOOMI]	4	4
B7P7V7	B-cell translocation protein, putative OS=Ixodes scapularis GN=IscW_ISCW003220 PE=4 SV=1 - [B7P7V7_IXOSC]	1	0
Q7Z021	Serpin OS=Boophilus microplus PE=2 SV=1 - [Q7Z021_BOOMI]	3	2
L7M5L0	Putative enoyl-coa hydratase OS=Rhipicephalus pulchellus PE=2 SV=1 - [L7M5L0_9ACAR]	2	0
F0J8J2	40S ribosomal protein SA (Fragment) OS=Amblyomma variegatum PE=2 SV=1 - [F0J8J2_AMBVA]	1	2
Q86G69	Putative heat shock-related protein OS=Dermacentor variabilis PE=2 SV=1 - [Q86G69_DERVA]	1	1
L7M1L7	Putative heat shock-related protein OS=Rhipicephalus pulchellus PE=2 SV=1 - [L7M1L7_9ACAR]	0	2
E2J6Z4	Ribosomal protein S7 (Fragment) OS=Hyalomma marginatum rufipes PE=2 SV=1 - [E2J6Z4_9ACAR]	1	0
Q86LE5	Antimicrobial peptide microplusin OS=Boophilus microplus PE=1 SV=1 - [MPSIN_BOOMI]	1	0
B7Q3Y4	Histone H2B, putative (Fragment) OS=Ixodes scapularis GN=IscW_ISCW021730 PE=3 SV=1 - [B7Q3Y4_IXOSC]	2	0
E2J6U8	Mitochondrial chaperonin Cpn60/Hsp60p (Fragment) OS=Hyalomma marginatum rufipes PE=2 SV=1 - [E2J6U8_9ACAR]	1	2
A1Y1T6	Neutrophil elastase inhibitor OS=Boophilus microplus PE=4 SV=1 - [A1Y1T6_BOOMI]	0	2
I3VGB9	Vitellin-degrading cysteine endopeptidase OS=Boophilus microplus GN=VTDCE PE=4 SV=1 - [I3VGB9_BOOMI]	2	2
L7MML7	Putative methylenetetrahydrofolate dehydrogenase/methylenetetrahydrofolate cyclohydrolase (Fragment) OS=Rhipicephalus pulchellus PE=2 SV=1 - [L7MML7_9ACAR]	1	3
A6N9Z4	40S ribosomal protein S3 OS=Ornithodoros parkeri PE=2 SV=1 - [A6N9Z4_ORNPR]	2	0
G3MN31	Putative uncharacterized protein OS=Amblyomma maculatum PE=4 SV=1 - [G3MN31_9ACAR]	1	0
B7QAL5	Aldehyde dehydrogenase, putative (Fragment) OS=Ixodes scapularis GN=IscW_ISCW012082 PE=3 SV=1 - [B7QAL5_IXOSC]	3	4
F0JAB3	Fructose-1,6-bisphosphatase (Fragment) OS=Amblyomma variegatum PE=2 SV=1 - [F0JAB3_AMBVA]	1	0
L7M2N8	Uncharacterized protein OS=Rhipicephalus pulchellus PE=2 SV=1 - [L7M2N8_9ACAR]	1	0
L7M5Q1	Putative e3 ubiquitin ligase OS=Rhipicephalus pulchellus PE=4 SV=1 - [L7M5Q1_9ACAR]	0	1
L7M4B9	Putative heat shock-related protein OS=Rhipicephalus pulchellus PE=2 SV=1 - [L7M4B9_9ACAR]	1	1
Q4PM16	60S ribosomal protein L23 OS=Ixodes scapularis PE=2 SV=1 - [Q4PM16_IXOSC]	1	1
E3SS18	Translation elongation factor EF1-alpha (Fragment) OS=Ixodes ricinus PE=4 SV=1 - [E3SS18_IXORI]	4	1
L7M721	Putative lipoprotein amino terminal region OS=Rhipicephalus pulchellus PE=2 SV=1 - [L7M721_9ACAR]	13	8
F0J9I8	Vacuolar H+-ATPase V1 sector subunit A (Fragment) OS=Amblyomma variegatum PE=2 SV=1 - [F0J9I8_AMBVA]	0	1
G3MQ77	Fructose-bisphosphate aldolase OS=Amblyomma maculatum PE=2 SV=1 - [G3MQ77_9ACAR]	3	3
P83609	Kunitz-type serine protease inhibitor A (Fragments) OS=Boophilus microplus PE=1 SV=2 - [BMTIA_BOOMI]	0	1
G3MHD3	ATP synthase subunit beta (Fragment) OS=Amblyomma maculatum PE=2 SV=1 - [G3MHD3_9ACAR]	3	2
A5I8N9	Ribosomal protein L23 OS=Haemaphysalis qinghaiensis PE=2 SV=1 - [A5I8N9_9ACAR]	1	0
G3MPE1	Putative uncharacterized protein OS=Amblyomma maculatum PE=2 SV=1 - [G3MPE1_9ACAR]	2	0
L7MFA9	Putative 40s ribosomal protein s2 (Fragment) OS=Rhipicephalus pulchellus PE=2 SV=1 - [L7MFA9_9ACAR]	1	0
G3MFY4	Putative uncharacterized protein (Fragment) OS=Amblyomma maculatum PE=2 SV=1 - [G3MFY4_9ACAR]	0	1
L7M6A6	Putative profilin OS=Rhipicephalus pulchellus PE=2 SV=1 - [L7M6A6_9ACAR]	1	0
L7M7J5	Putative 20s proteasome regulatory subunit beta type psmb1/pre7 OS=Rhipicephalus pulchellus PE=2 SV=1 - [L7M7J5_9ACAR]	1	0
G3MTU1	40S ribosomal protein S12 OS=Amblyomma maculatum PE=3 SV=1 - [G3MTU1_9ACAR]	0	1
L7MBX9	Putative ml domain protein OS=Rhipicephalus pulchellus PE=2 SV=1 - [L7MBX9_9ACAR]	2	0
D0UNG9	Translational elongation factor-2 (Fragment) OS=Amblyomma sp. 'Amb2' PE=2 SV=1 - [D0UNG9_9ACAR]	3	0
B7SP26	Superoxide dismutase [Cu-Zn] OS=Dermacentor variabilis GN=SOD PE=2 SV=1 - [B7SP26_DERVA]	1	0
E2J6Y3	60S ribosomal protein L14 (Fragment) OS=Hyalomma marginatum rufipes PE=2 SV=1 - [E2J6Y3_9ACAR]	1	0
C9W1P7	ATP synthase H+ transporting mitochondrial F1 complex delta subunit OS=Rhipicephalus sanguineus PE=2 SV=1 - [C9W1P7_RHISA]	1	0
B7SP52	Ribosomal protein S17 OS=Dermacentor variabilis PE=2 SV=1 - [B7SP52_DERVA]	1	0
B5M717	IgE-dependent histamine release factor (Fragment) OS=Amblyomma americanum PE=2 SV=1 - [B5M717_AMBAM]	0	1
F0J8L8	Putative ribosomal protein L8e (Fragment) OS=Amblyomma variegatum PE=2 SV=1 - [F0J8L8_AMBVA]	1	0
G3MPE0	Catalase OS=Amblyomma maculatum PE=2 SV=1 - [G3MPE0_9ACAR]	4	0
B7PEN4	Heat shock protein, putative OS=Ixodes scapularis GN=IscW_ISCW017754 PE=3 SV=1 - [B7PEN4_IXOSC]	5	3
L7M840	Putative multifunctional chaperone 14-3-3 family OS=Rhipicephalus pulchellus PE=2 SV=1 - [L7M840_9ACAR]	2	0
L7M551	Putative multicellular organism reproduction OS=Rhipicephalus pulchellus PE=2 SV=1 - [L7M551_9ACAR]	2	0
Q09JK1	60S ribosomal protein L27 OS=Argas monolakensis PE=2 SV=1 - [Q09JK1_ARGMO]	1	0
L7M3V6	Putative 40s ribosomal protein s15 OS=Rhipicephalus pulchellus PE=2 SV=1 - [L7M3V6_9ACAR]	1	0
L7M6I8	Putative ribosomal protein s13 OS=Rhipicephalus pulchellus PE=2 SV=1 - [L7M6I8_9ACAR]	1	0
B7QLY6	Nucleoside diphosphate kinase, putative OS=Ixodes scapularis GN=IscW_ISCW023074 PE=3 SV=1 - [B7QLY6_IXOSC]	1	1
Q4PM27	Ribosomal protein L11 OS=Ixodes scapularis GN=IscW_ISCW000476 PE=2 SV=1 - [Q4PM27_IXOSC]	1	1
G3MH70	Putative uncharacterized protein (Fragment) OS=Amblyomma maculatum PE=2 SV=1 - [G3MH70_9ACAR]	0	1
L7M7W2	Putative fructose-biphosphate aldolase OS=Rhipicephalus pulchellus PE=2 SV=1 - [L7M7W2_9ACAR]	3	2
B7QMT4	40S ribosomal protein S8 OS=Ixodes scapularis GN=IscW_ISCW015393 PE=3 SV=1 - [B7QMT4_IXOSC]	1	0
L7MIH6	Putative glycine rich protein (Fragment) OS=Rhipicephalus pulchellus PE=2 SV=1 - [L7MIH6_9ACAR]	2	0
G3MNZ4	Malate dehydrogenase OS=Amblyomma maculatum PE=2 SV=1 - [G3MNZ4_9ACAR]	1	2
B7PM63	Lipase, putative OS=Ixodes scapularis GN=IscW_ISCW005978 PE=3 SV=1 - [B7PM63_IXOSC]	1	0
F0J8M3	Hypothetical glycine-rich secreted cement protein (Fragment) OS=Amblyomma variegatum PE=2 SV=1 - [F0J8M3_AMBVA]	1	0
B7QF87	Putative uncharacterized protein OS=Ixodes scapularis GN=IscW_ISCW022669 PE=4 SV=1 - [B7QF87_IXOSC]	1	0
L7LUH9	Putative glycine/serine hydroxymethyltransferase OS=Rhipicephalus pulchellus PE=2 SV=1 - [L7LUH9_9ACAR]	0	2
G3MMT1	Putative uncharacterized protein OS=Amblyomma maculatum PE=2 SV=1 - [G3MMT1_9ACAR]	1	0
A6N9M3	Ribosomal protein L15 OS=Ornithodoros parkeri PE=2 SV=1 - [A6N9M3_ORNPR]	1	0
A8WAA7	Vitellogenin-2 OS=Dermacentor variabilis GN=Vg-2 PE=2 SV=2 - [A8WAA7_DERVA]	10	12
L7MKY6	Putative splicing factor arginine/serine-rich (Fragment) OS=Rhipicephalus pulchellus PE=2 SV=1 - [L7MKY6_9ACAR]	1	0
L7MK19	Uncharacterized protein (Fragment) OS=Rhipicephalus pulchellus PE=2 SV=1 - [L7MK19_9ACAR]	1	0
B5M792	Heterogeneous nuclear ribonucleoprotein (Fragment) OS=Amblyomma americanum PE=2 SV=1 - [B5M792_AMBAM]	1	0
B7PKX9	RAS-related protein, putative OS=Ixodes scapularis GN=IscW_ISCW018962 PE=3 SV=1 - [B7PKX9_IXOSC]	1	0
F0JAD8	Transcription factor (Fragment) OS=Amblyomma variegatum PE=2 SV=1 - [F0JAD8_AMBVA]	1	0
F0J8G0	Salivary gland-associated protein 64P-like protein (Fragment) OS=Amblyomma variegatum PE=2 SV=1 - [F0J8G0_AMBVA]	0	1
A6N9Z6	60s ribosomal protein L10 OS=Ornithodoros parkeri PE=2 SV=1 - [A6N9Z6_ORNPR]	2	1
L7LXP1	Putative hsp90 co-chaperone p23 OS=Rhipicephalus pulchellus PE=2 SV=1 - [L7LXP1_9ACAR]	1	1
C9W1L7	60S ribosomal protein L9 OS=Rhipicephalus sanguineus PE=2 SV=1 - [C9W1L7_RHISA]	1	0
C9W1U9	Translation initiation factor 5A (Fragment) OS=Rhipicephalus sanguineus PE=2 SV=1 - [C9W1U9_RHISA]	1	0
B7PA90	Transcription regulation, putative OS=Ixodes scapularis GN=IscW_ISCW017130 PE=4 SV=1 - [B7PA90_IXOSC]	1	0
L7M1J3	Putative tubulin alpha 1c OS=Rhipicephalus pulchellus PE=2 SV=1 - [L7M1J3_9ACAR]	1	1
B7QH79	Secreted protein, putative OS=Ixodes scapularis GN=IscW_ISCW023166 PE=4 SV=1 - [B7QH79_IXOSC]	0	1
Q5EG54	Vitellogenin OS=Dermacentor variabilis GN=Vg PE=2 SV=2 - [Q5EG54_DERVA]	11	5
B7QLK0	RNA binding motif-containing protein, putative OS=Ixodes scapularis GN=IscW_ISCW015020 PE=4 SV=1 - [B7QLK0_IXOSC]	1	0
L7M0V0	Putative heat shock-related protein OS=Rhipicephalus pulchellus PE=2 SV=1 - [L7M0V0_9ACAR]	0	1
F0J8S6	FKBP-type peptidyl-prolyl cis-trans isomerase (Fragment) OS=Amblyomma variegatum PE=2 SV=1 - [F0J8S6_AMBVA]	0	1
B7PX76	Succinyl-CoA synthetase, alpha subunit, putative OS=Ixodes scapularis GN=IscW_ISCW020686 PE=4 SV=1 - [B7PX76_IXOSC]	0	1
P83606	Kunitz-type serine protease inhibitor 6 (Fragment) OS=Boophilus microplus PE=1 SV=2 - [BMTI6_BOOMI]	1	0
A7LH43	Protein disulfide isomerase (Fragment) OS=Haemaphysalis longicornis GN=PDI PE=2 SV=1 - [A7LH43_HAELO]	0	2
L7M4U4	Putative ubiquitin protein ligase OS=Rhipicephalus pulchellus PE=2 SV=1 - [L7M4U4_9ACAR]	1	0
B7Q6Y7	RNA-binding protein musashi, putative OS=Ixodes scapularis GN=IscW_ISCW011438 PE=4 SV=1 - [B7Q6Y7_IXOSC]	1	1
B7Q2K7	Monoamine oxidase A, putative OS=Ixodes scapularis GN=IscW_ISCW009623 PE=4 SV=1 - [B7Q2K7_IXOSC]	1	0
E7CF11	Mitochondrial volatge dependent anion-selective channel (Fragment) OS=Boophilus microplus GN=VDAC PE=4 SV=1 - [E7CF11_BOOMI]	1	0
G3MMM5	Putative uncharacterized protein OS=Amblyomma maculatum PE=2 SV=1 - [G3MMM5_9ACAR]	1	0
L7M743	Putative glyoxylate/hydroxypyruvate reduct OS=Rhipicephalus pulchellus PE=2 SV=1 - [L7M743_9ACAR]	2	0
L7MAA0	Putative f0f1-type atp synthase alpha subunit OS=Rhipicephalus pulchellus PE=2 SV=1 - [L7MAA0_9ACAR]	2	0
B7PJP9	Enolase OS=Ixodes scapularis GN=IscW_ISCW017666 PE=3 SV=1 - [B7PJP9_IXOSC]	1	0
B7PV68	Aminoimidazole-4-carboxamide ribonucleotidetransformylase/IMP cyclohydrolase, putative (Fragment) OS=Ixodes scapularis GN=IscW_ISCW007783 PE=4 SV=1 - [B7PV68_IXOSC]	1	2
B7PYC7	Fibropellin-1, putative (Fragment) OS=Ixodes scapularis GN=IscW_ISCW008751 PE=4 SV=1 - [B7PYC7_IXOSC]	1	0
B7QDB9	Putative uncharacterized protein (Fragment) OS=Ixodes scapularis GN=IscW_ISCW013068 PE=4 SV=1 - [B7QDB9_IXOSC]	1	0
G3MKE7	Putative uncharacterized protein OS=Amblyomma maculatum PE=2 SV=1 - [G3MKE7_9ACAR]	2	0
F0J984	Transaldolase (Fragment) OS=Amblyomma variegatum PE=2 SV=1 - [F0J984_AMBVA]	1	0
F0J9B2	G protein beta subunit-like protein (Fragment) OS=Amblyomma variegatum PE=2 SV=1 - [F0J9B2_AMBVA]	0	1
J9QJ79	Cathepsin L OS=Boophilus microplus PE=2 SV=1 - [J9QJ79_BOOMI]	1	0
G3MQN1	Putative uncharacterized protein OS=Amblyomma maculatum PE=2 SV=1 - [G3MQN1_9ACAR]	2	1
L7LW52	Putative nadp-dependent isocitrate dehydrogenase OS=Rhipicephalus pulchellus PE=2 SV=1 - [L7LW52_9ACAR]	0	1
L7MGI2	Putative gmp synthase (Fragment) OS=Rhipicephalus pulchellus PE=2 SV=1 - [L7MGI2_9ACAR]	0	2
G3MHQ2	Putative uncharacterized protein (Fragment) OS=Amblyomma maculatum PE=2 SV=1 - [G3MHQ2_9ACAR]	0	1
F0J8Y5	Troponin I (Fragment) OS=Amblyomma variegatum PE=2 SV=1 - [F0J8Y5_AMBVA]	1	0
F0J926	40S ribosomal protein S3a (Fragment) OS=Amblyomma variegatum PE=2 SV=1 - [F0J926_AMBVA]	2	0
Q7YW74	Cathepsin L-like cysteine proteinase B OS=Rhipicephalus haemaphysaloides haemaphysaloides GN=CysB PE=2 SV=1 - [Q7YW74_9ACAR]	2	0
B7PLW6	Sodium/hydrogen exchanger, putative OS=Ixodes scapularis GN=IscW_ISCW018629 PE=4 SV=1 - [B7PLW6_IXOSC]	1	0
B4XC05	Aspartic protease OS=Haemaphysalis longicornis GN=AP PE=2 SV=1 - [B4XC05_HAELO]	1	0
Q19V51	Hemelipoglycoprotein OS=Dermacentor variabilis PE=2 SV=1 - [Q19V51_DERVA]	8	3
L7M0P2	Putative fetal globin-inducing factor OS=Rhipicephalus pulchellus PE=2 SV=1 - [L7M0P2_9ACAR]	1	1
G3MQD4	Glutamine synthetase OS=Amblyomma maculatum PE=2 SV=1 - [G3MQD4_9ACAR]	0	2
G3MMA6	Putative uncharacterized protein OS=Amblyomma maculatum PE=2 SV=1 - [G3MMA6_9ACAR]	1	0
L7M2B3	Putative chorion peroxidase-like protein OS=Rhipicephalus pulchellus PE=2 SV=1 - [L7M2B3_9ACAR]	2	0
L7M892	Uncharacterized protein OS=Rhipicephalus pulchellus PE=2 SV=1 - [L7M892_9ACAR]	0	1
G3MM75	Putative uncharacterized protein OS=Amblyomma maculatum PE=2 SV=1 - [G3MM75_9ACAR]	2	0
B7P591	Phosphoribosylamidoimidazole-succinocarboxamide synthase, putative (Fragment) OS=Ixodes scapularis GN=IscW_ISCW015611 PE=4 SV=1 - [B7P591_IXOSC]	0	1
B7Q1P8	Putative uncharacterized protein OS=Ixodes scapularis GN=IscW_ISCW008680 PE=4 SV=1 - [B7Q1P8_IXOSC]	0	1
L7MHF3	Putative annexin (Fragment) OS=Rhipicephalus pulchellus PE=2 SV=1 - [L7MHF3_9ACAR]	0	1
G3MKT0	Putative uncharacterized protein OS=Amblyomma maculatum PE=2 SV=1 - [G3MKT0_9ACAR]	0	1
G3MJA6	Isocitrate dehydrogenase [NADP] (Fragment) OS=Amblyomma maculatum PE=2 SV=1 - [G3MJA6_9ACAR]	2	1
L7M9V6	Uncharacterized protein (Fragment) OS=Rhipicephalus pulchellus PE=2 SV=1 - [L7M9V6_9ACAR]	0	1
G3MHF7	Putative uncharacterized protein (Fragment) OS=Amblyomma maculatum PE=2 SV=1 - [G3MHF7_9ACAR]	1	0
B7Q304	Misexpression suppressor of KSR, putative OS=Ixodes scapularis GN=IscW_ISCW010241 PE=4 SV=1 - [B7Q304_IXOSC]	1	1
Q86GZ4	Midgut cysteine proteinase 3 OS=Rhipicephalus appendiculatus PE=2 SV=1 - [Q86GZ4_RHIAP]	2	0
D4P967	Enolase OS=Ornithodoros moubata PE=2 SV=1 - [D4P967_ORNMO]	0	1
L7M5A5	Uncharacterized protein OS=Rhipicephalus pulchellus PE=2 SV=1 - [L7M5A5_9ACAR]	1	0
L7MGG9	Putative long-chain acyl-coa synthetase amp-forming (Fragment) OS=Rhipicephalus pulchellus PE=2 SV=1 - [L7MGG9_9ACAR]	1	0
L7M822	Putative adenylosuccinate lyase OS=Rhipicephalus pulchellus PE=2 SV=1 - [L7M822_9ACAR]	0	1
B7P501	Zinc finger protein, putative OS=Ixodes scapularis GN=IscW_ISCW000803 PE=4 SV=1 - [B7P501_IXOSC]	1	0
L7M324	Putative chaperonin chaperonin OS=Rhipicephalus pulchellus PE=2 SV=1 - [L7M324_9ACAR]	1	0
L7MAC0	Putative chaperonin chaperonin OS=Rhipicephalus pulchellus PE=2 SV=1 - [L7MAC0_9ACAR]	1	0
B7QIU5	S-adenosylmethionine synthetase, putative OS=Ixodes scapularis GN=IscW_ISCW013817 PE=3 SV=1 - [B7QIU5_IXOSC]	1	0
L7MIL3	Putative aldehyde dehydrogenase (Fragment) OS=Rhipicephalus pulchellus PE=2 SV=1 - [L7MIL3_9ACAR]	1	0
L7M227	Putative chaperonin OS=Rhipicephalus pulchellus PE=2 SV=1 - [L7M227_9ACAR]	1	0
L7MDW1	Putative splicing factor 3a subunit 1 120kda strongylocentrotus purpuratus (Fragment) OS=Rhipicephalus pulchellus PE=2 SV=1 - [L7MDW1_9ACAR]	0	1
K7WSB5	Serpin 1 OS=Rhipicephalus haemaphysaloides PE=2 SV=1 - [K7WSB5_9ACAR]	1	0
B7QI53	Apoptosis-promoting RNA-binding protein TIA-1/TIAR, putative OS=Ixodes scapularis GN=IscW_ISCW014211 PE=4 SV=1 - [B7QI53_IXOSC]	1	0
G3MQX2	Putative uncharacterized protein OS=Amblyomma maculatum PE=2 SV=1 - [G3MQX2_9ACAR]	0	1
L7MAE8	Putative mannose lectin ergic-53 involved in glycoprotein traffic OS=Rhipicephalus pulchellus PE=2 SV=1 - [L7MAE8_9ACAR]	0	1
B7PNL6	Carbamoyl-phosphate synthase large chain, putative (Fragment) OS=Ixodes scapularis GN=IscW_ISCW005776 PE=3 SV=1 - [B7PNL6_IXOSC]	1	0
B7QJH6	Alpha-actinin, putative OS=Ixodes scapularis GN=IscW_ISCW013566 PE=4 SV=1 - [B7QJH6_IXOSC]	0	1
L7MAE4	Putative chaperonin protein OS=Rhipicephalus pulchellus PE=2 SV=1 - [L7MAE4_9ACAR]	1	0
L7M1X3	Putative dna-binding cell division cycle control protein OS=Rhipicephalus pulchellus PE=2 SV=1 - [L7M1X3_9ACAR]	0	1
B7Q0S6	Putative uncharacterized protein OS=Ixodes scapularis GN=IscW_ISCW010224 PE=4 SV=1 - [B7Q0S6_IXOSC]	0	1
L7M8W7	Putative serine carboxypeptidase OS=Rhipicephalus pulchellus PE=2 SV=1 - [L7M8W7_9ACAR]	1	0
B7P803	Liprin-alpha, putative OS=Ixodes scapularis GN=IscW_ISCW017497 PE=4 SV=1 - [B7P803_IXOSC]	1	0
B7P1Q2	Myosin heavy chain, skeletal muscle or cardiac muscle, putative OS=Ixodes scapularis GN=IscW_ISCW001340 PE=4 SV=1 - [B7P1Q2_IXOSC]	1	1
B7PLR3	Filamin-C, putative OS=Ixodes scapularis GN=IscW_ISCW006509 PE=4 SV=1 - [B7PLR3_IXOSC]	0	1
L7M702	Uncharacterized protein OS=Rhipicephalus pulchellus PE=2 SV=1 - [L7M702_9ACAR]	0	1
B7PWN6	Histone-lysine N-methyltransferase, bat/ehmt, putative OS=Ixodes scapularis GN=IscW_ISCW019618 PE=4 SV=1 - [B7PWN6_IXOSC]	1	0
L7M4V3	Putative myosin phosphatase rho-interacting protein OS=Rhipicephalus pulchellus PE=2 SV=1 - [L7M4V3_9ACAR]	1	0
L7LXH6	Putative voltage-gated calcium channel OS=Rhipicephalus pulchellus PE=2 SV=1 - [L7LXH6_9ACAR]	0	1
B7QH00	General transcription factor IIIC, polypeptide 1, alpha 220kDa, putative OS=Ixodes scapularis GN=IscW_ISCW015036 PE=4 SV=1 - [B7QH00_IXOSC]	1	0
B7QKD7	Pheromone and odorant receptor, putative (Fragment) OS=Ixodes scapularis GN=IscW_ISCW023311 PE=4 SV=1 - [B7QKD7_IXOSC]	0	1
L7M5R0	Putative dna/rna helicase mer3/slh1 dead-box superfamily OS=Rhipicephalus pulchellus PE=2 SV=1 - [L7M5R0_9ACAR]	0	1
B7QDL0	Isoleucyl-tRNA synthetase, putative (Fragment) OS=Ixodes scapularis GN=IscW_ISCW013321 PE=3 SV=1 - [B7QDL0_IXOSC]	1	0
L7MGC6	Uncharacterized protein (Fragment) OS=Rhipicephalus pulchellus PE=2 SV=1 - [L7MGC6_9ACAR]	1	0
L7MIE2	Putative nidogen (Fragment) OS=Rhipicephalus pulchellus PE=2 SV=1 - [L7MIE2_9ACAR]	1	0
G9M4L6	Vitellogenin-B OS=Haemaphysalis longicornis GN=HlVg-B PE=2 SV=1 - [G9M4L6_HAELO]	1	1

## Sheet: Host proteins
Accession No.	Description	No. peptides (ticks fed on cattle)	No. peptides (ticks fed on WTD)
P04346	Hemoglobin subunit beta-A OS=Bos javanicus PE=1 SV=1 - [HBBA_BOSJA]	24	7
D4QBD8	Hemoglobin beta OS=Bos javanicus javanicus GN=HBB PE=3 SV=1 - [D4QBD8_BOSJA]	22	7
D4QBD1	Hemoglobin beta OS=Bos indicus GN=HBB PE=3 SV=1 - [D4QBD1_BOSIN]	26	8
P02072	Hemoglobin subunit beta OS=Bos mutus grunniens GN=HBB PE=1 SV=1 - [HBB_BOSMU]	24	8
D4QBF4	Hemoglobin beta OS=Bos mutus grunniens GN=HBB PE=3 SV=1 - [D4QBF4_BOSMU]	24	7
P21380	Hemoglobin subunit beta OS=Rangifer tarandus GN=HBB PE=1 SV=1 - [HBB_RANTA]	10	28
P21379	Hemoglobin subunit alpha OS=Rangifer tarandus GN=HBA PE=1 SV=1 - [HBA_RANTA]	8	11
P01971	Hemoglobin subunit alpha OS=Alces alces alces GN=HBA PE=1 SV=2 - [HBA_ALCAA]	8	11
Q4TU70	Alpha hemoglobin chain OS=Cervus elaphus canadensis PE=3 SV=1 - [Q4TU70_CEREL]	7	13
P01966	Hemoglobin subunit alpha OS=Bos taurus GN=HBA PE=1 SV=2 - [HBA_BOVIN]	13	7
B0JYQ0	ALB protein OS=Bos taurus GN=ALB PE=2 SV=1 - [B0JYQ0_BOVIN]	77	28
P02074	Hemoglobin subunit beta-3 OS=Odocoileus virginianus virginianus GN=HBB PE=1 SV=1 - [HBB_ODOVI]	7	18
L8ISP4	Serum albumin OS=Bos grunniens mutus GN=M91_08159 PE=4 SV=1 - [L8ISP4_BOSMU]	71	33
P02075	Hemoglobin subunit beta OS=Ovis aries GN=HBB PE=1 SV=2 - [HBB_SHEEP]	16	12
Q1A2D1	Beta-K globin chain OS=Ovis aries GN=HBBK PE=3 SV=1 - [Q1A2D1_SHEEP]	16	14
L8HPF5	Ig gamma-1 chain C region (Fragment) OS=Bos grunniens mutus GN=M91_07836 PE=4 SV=1 - [L8HPF5_BOSMU]	7	0
Q9TRQ0	Glutathione S-transferase (Fragment) OS=Bos taurus PE=1 SV=1 - [Q9TRQ0_BOVIN]	2	0
P01972	Hemoglobin subunit alpha-1/2 OS=Odocoileus virginianus virginianus PE=1 SV=1 - [HBA_ODOVI]	7	8
L8HWR0	Serotransferrin OS=Bos grunniens mutus GN=M91_11916 PE=4 SV=1 - [L8HWR0_BOSMU]	45	12
Q29443	Serotransferrin OS=Bos taurus GN=TF PE=2 SV=1 - [TRFE_BOVIN]	45	11
A8E199	Putative epsilon-globin OS=Bubalus bubalis GN=hbb PE=3 SV=1 - [A8E199_BUBBU]	12	4
B6D985	Haptoglobin OS=Cervus elaphus GN=HP PE=2 SV=1 - [HPT_CEREL]	2	29
L8IAF4	Ig lambda-1 chain C regions (Fragment) OS=Bos grunniens mutus GN=M91_02158 PE=4 SV=1 - [L8IAF4_BOSMU]	5	0
B1NLF5	Haptoglobin (Fragment) OS=Rusa unicolor swinhoei GN=Hp PE=2 SV=1 - [B1NLF5_RUSUS]	3	27
P01969	Hemoglobin subunit alpha OS=Bos gaurus frontalis GN=HBA PE=1 SV=2 - [HBA_BOSGF]	10	6
P02083	Hemoglobin fetal subunit beta OS=Ovis aries PE=1 SV=1 - [HBBF_SHEEP]	9	8
G3X807	Histone H4 (Fragment) OS=Bos taurus GN=LOC616167 PE=3 SV=1 - [G3X807_BOVIN]	8	4
P04237	Hemoglobin subunit alpha OS=Tragelaphus strepsiceros GN=HBA PE=1 SV=1 - [HBA_TRAST]	9	6
O46375	Transthyretin OS=Bos taurus GN=TTR PE=1 SV=1 - [TTHY_BOVIN]	7	1
P02676	Fibrinogen beta chain OS=Bos taurus GN=FGB PE=1 SV=2 - [FIBB_BOVIN]	24	12
P00921	Carbonic anhydrase 2 OS=Bos taurus GN=CA2 PE=1 SV=3 - [CAH2_BOVIN]	10	1
P02078	Hemoglobin subunit beta-C OS=Capra hircus GN=HBBC PE=2 SV=2 - [HBBC_CAPHI]	8	9
F1DSD0	Hemoglobin subunit beta-C OS=Pantholops hodgsonii PE=2 SV=1 - [F1DSD0_PANHO]	10	10
P15497	Apolipoprotein A-I OS=Bos taurus GN=APOA1 PE=1 SV=3 - [APOA1_BOVIN]	11	2
B3VHM9	Albumin (Fragment) OS=Capra hircus PE=2 SV=1 - [B3VHM9_CAPHI]	28	30
O18780	Transferrin (Fragment) OS=Ovis aries PE=2 SV=1 - [O18780_SHEEP]	2	1
Q28325	Beta-x globin gene from clone 10. (Fragment) OS=Capra hircus PE=4 SV=1 - [Q28325_CAPHI]	1	1
Q3SZZ9	FGG protein OS=Bos taurus GN=FGG PE=2 SV=1 - [Q3SZZ9_BOVIN]	22	7
L8HPZ1	Cathelicidin-1 OS=Bos grunniens mutus GN=M91_16935 PE=4 SV=1 - [L8HPZ1_BOSMU]	11	1
G5E604	Uncharacterized protein (Fragment) OS=Bos taurus PE=4 SV=1 - [G5E604_BOVIN]	5	2
Q1RMN8	Immunoglobulin light chain, lambda gene cluster OS=Bos taurus GN=IGL@ PE=2 SV=1 - [Q1RMN8_BOVIN]	10	2
I6W7A2	Beta-actin OS=Capra hircus GN=ACTB PE=2 SV=1 - [I6W7A2_CAPHI]	19	11
A6QM09	Putative uncharacterized protein OS=Bos taurus PE=2 SV=1 - [A6QM09_BOVIN]	8	1
F1MLW8	Uncharacterized protein OS=Bos taurus GN=LOC100847119 PE=4 SV=2 - [F1MLW8_BOVIN]	8	2
Q8SPP7	Peptidoglycan recognition protein 1 OS=Bos taurus GN=PGLYRP1 PE=1 SV=1 - [PGRP1_BOVIN]	7	0
P28782	Protein S100-A8 OS=Bos taurus GN=S100A8 PE=1 SV=2 - [S10A8_BOVIN]	2	0
Q3T101	IGL@ protein OS=Bos taurus GN=IGL@ PE=2 SV=1 - [Q3T101_BOVIN]	10	0
L8HPK5	Histone H3.2 OS=Bos grunniens mutus GN=M91_16882 PE=4 SV=1 - [L8HPK5_BOSMU]	3	0
G3N0V0	Uncharacterized protein (Fragment) OS=Bos taurus GN=Bt.97040 PE=4 SV=1 - [G3N0V0_BOVIN]	13	2
P02080	Hemoglobin subunit beta-C(NA) OS=Ammotragus lervia PE=1 SV=1 - [HBBN_AMMLE]	4	9
Q9TSN9	Hemoglobin subunit alpha-3 OS=Bubalus bubalis PE=2 SV=3 - [HBA3_BUBBU]	7	4
L8HVH6	Neutrophil gelatinase-associated lipocalin OS=Bos grunniens mutus GN=M91_12706 PE=4 SV=1 - [L8HVH6_BOSMU]	5	0
D2U6Q1	Haptoglobin (Fragment) OS=Bubalus bubalis GN=hp PE=2 SV=1 - [D2U6Q1_BUBBU]	4	12
L8HQU7	Protein S100-A8 OS=Bos grunniens mutus GN=M91_00007 PE=4 SV=1 - [L8HQU7_BOSMU]	1	2
L8I5K2	Uncharacterized protein OS=Bos grunniens mutus GN=M91_03580 PE=4 SV=1 - [L8I5K2_BOSMU]	5	0
P34955	Alpha-1-antiproteinase OS=Bos taurus GN=SERPINA1 PE=1 SV=1 - [A1AT_BOVIN]	10	7
E1BLI9	Protein S100-A9 OS=Bos taurus GN=S100A9 PE=2 SV=2 - [E1BLI9_BOVIN]	2	0
Q7M312	Isoaprotinin G2 OS=Bos indicus x Bos taurus PE=1 SV=1 - [Q7M312_BOBOX]	1	1
G5E5T5	Uncharacterized protein (Fragment) OS=Bos taurus PE=4 SV=1 - [G5E5T5_BOVIN]	10	1
G3X6K8	Haptoglobin OS=Bos taurus GN=HP PE=2 SV=1 - [G3X6K8_BOVIN]	7	10
Q5MIA5	NADH dehydrogenase subunit 2 (Fragment) OS=Ovis aries GN=ND2 PE=4 SV=1 - [Q5MIA5_SHEEP]	1	0
Q0PNG7	1-acylglycerol-3-phosphate O-acyltransferase 6 (Fragment) OS=Bos taurus GN=AGPAT6 PE=4 SV=1 - [Q0PNG7_BOVIN]	1	0
B0JYP6	IGK protein OS=Bos taurus GN=IGK PE=2 SV=1 - [B0JYP6_BOVIN]	9	0
Q9TS96	Superoxide dismutase [Cu-Zn] (Fragments) OS=Bos taurus PE=3 SV=1 - [Q9TS96_BOVIN]	2	0
Q9BGI3	Peroxiredoxin-2 OS=Bos taurus GN=PRDX2 PE=2 SV=1 - [PRDX2_BOVIN]	6	2
A4IFM8	Actin, alpha 1, skeletal muscle OS=Bos taurus GN=ACTA1 PE=2 SV=1 - [A4IFM8_BOVIN]	13	8
Q9TTE1	Serpin A3-1 OS=Bos taurus GN=SERPINA3-1 PE=1 SV=3 - [SPA31_BOVIN]	8	1
P46160	Beta-defensin 2 OS=Bos taurus GN=DEFB2 PE=1 SV=1 - [DEFB2_BOVIN]	1	0
Q2UVX4	Complement C3 OS=Bos taurus GN=C3 PE=1 SV=2 - [CO3_BOVIN]	38	7
L8IG77	Protein HP-25-like protein 2 OS=Bos grunniens mutus GN=M91_02264 PE=4 SV=1 - [L8IG77_BOSMU]	4	0
A5PJE3	Fibrinogen alpha chain OS=Bos taurus GN=FGA PE=2 SV=1 - [A5PJE3_BOVIN]	14	1
P12763	Alpha-2-HS-glycoprotein OS=Bos taurus GN=AHSG PE=1 SV=2 - [FETUA_BOVIN]	5	0
Q5W5H4	Beta-defensin 405 (Fragment) OS=Bos taurus GN=defb405 PE=2 SV=1 - [Q5W5H4_BOVIN]	1	0
Q7SIH1	Alpha-2-macroglobulin OS=Bos taurus GN=A2M PE=1 SV=2 - [A2MG_BOVIN]	33	3
L8IDB8	Polyubiquitin-C (Fragment) OS=Bos grunniens mutus GN=M91_18159 PE=4 SV=1 - [L8IDB8_BOSMU]	1	0
G3X7R8	Uncharacterized protein (Fragment) OS=Bos taurus PE=3 SV=1 - [G3X7R8_BOVIN]	2	4
L8HW35	Serpin A3-7 (Fragment) OS=Bos grunniens mutus GN=M91_09333 PE=4 SV=1 - [L8HW35_BOSMU]	6	3
G8JKW7	Uncharacterized protein OS=Bos taurus GN=SERPINA3 PE=3 SV=1 - [G8JKW7_BOVIN]	9	2
F6RP72	Uncharacterized protein (Fragment) OS=Bos taurus PE=3 SV=1 - [F6RP72_BOVIN]	3	3
E1BHJ0	Profilin OS=Bos taurus PE=3 SV=1 - [E1BHJ0_BOVIN]	2	0
Q9TS74	Pancreatic elastase inhibitor (Fragments) OS=Bos taurus PE=1 SV=1 - [Q9TS74_BOVIN]	2	0
G5E513	Uncharacterized protein (Fragment) OS=Bos taurus GN=Bt.12809 PE=4 SV=1 - [G5E513_BOVIN]	11	2
P33046	Cathelicidin-4 OS=Bos taurus GN=CATHL4 PE=1 SV=1 - [CTHL4_BOVIN]	3	0
G3MXG6	Uncharacterized protein (Fragment) OS=Bos taurus PE=4 SV=1 - [G3MXG6_BOVIN]	1	0
Q29439	Complement component C4 (Fragment) OS=Ovis aries GN=C4 PE=4 SV=1 - [Q29439_SHEEP]	3	0
Q2KJD0	Tubulin beta-5 chain OS=Bos taurus GN=TUBB5 PE=2 SV=1 - [TBB5_BOVIN]	6	5
L8HVY9	Hemopexin OS=Bos grunniens mutus GN=M91_19706 PE=4 SV=1 - [L8HVY9_BOSMU]	7	2
L8IV30	Histone H2B type 1-N OS=Bos grunniens mutus GN=M91_08851 PE=4 SV=1 - [L8IV30_BOSMU]	4	0
P68253	14-3-3 protein gamma (Fragments) OS=Ovis aries GN=YWHAG PE=1 SV=1 - [1433G_SHEEP]	2	2
A5A4L2	Histone H2B OS=Bubalus bubalis GN=H2B PE=2 SV=1 - [A5A4L2_BUBBU]	3	0
Q9TS85	Histidine-rich GLYCOPROTEIN=FACTOR XIIIA substrate (Fragments) OS=Bos taurus PE=1 SV=1 - [Q9TS85_BOVIN]	4	0
G3N0S9	Uncharacterized protein OS=Bos taurus GN=LOC515150 PE=4 SV=1 - [G3N0S9_BOVIN]	3	0
L8IE16	Alpha-2-macroglobulin (Fragment) OS=Bos grunniens mutus GN=M91_02447 PE=4 SV=1 - [L8IE16_BOSMU]	28	2
Q3SZQ8	Endopin 2 OS=Bos taurus GN=SERPINA3-7 PE=2 SV=1 - [Q3SZQ8_BOVIN]	6	2
P52556	Flavin reductase (NADPH) OS=Bos taurus GN=BLVRB PE=1 SV=2 - [BLVRB_BOVIN]	4	1
Q862I7	Similar to ribosomal protein S3 (Fragment) OS=Bos taurus PE=1 SV=1 - [Q862I7_BOVIN]	1	0
G3N1H5	Uncharacterized protein OS=Bos taurus GN=LOC100300716 PE=4 SV=1 - [G3N1H5_BOVIN]	2	0
L8HKR7	Ig gamma-3 chain C region (Fragment) OS=Bos grunniens mutus GN=M91_08147 PE=4 SV=1 - [L8HKR7_BOSMU]	6	2
Q2KJF1	Alpha-1B-glycoprotein OS=Bos taurus GN=A1BG PE=1 SV=1 - [A1BG_BOVIN]	7	2
Q32T06	Endopin 2C OS=Bos taurus PE=2 SV=1 - [Q32T06_BOVIN]	5	2
F1N650	Annexin OS=Bos taurus GN=ANXA1 PE=3 SV=1 - [F1N650_BOVIN]	4	0
L8I798	Fibrinogen alpha chain (Fragment) OS=Bos grunniens mutus GN=M91_16184 PE=4 SV=1 - [L8I798_BOSMU]	12	3
A2P2I1	VH region (Fragment) OS=Ovis aries GN=VH PE=2 SV=1 - [A2P2I1_SHEEP]	0	1
L8HQI2	Adiponectin OS=Bos grunniens mutus GN=M91_05083 PE=4 SV=1 - [L8HQI2_BOSMU]	4	0
P06643	Hemoglobin subunit epsilon-4 OS=Bos taurus GN=HBE4 PE=2 SV=2 - [HBE4_BOVIN]	1	2
G3N2D7	Uncharacterized protein (Fragment) OS=Bos taurus GN=IGLL1 PE=4 SV=1 - [G3N2D7_BOVIN]	2	0
Q0VCG3	Parvalbumin alpha OS=Bos taurus GN=PVALB PE=3 SV=3 - [PRVA_BOVIN]	1	0
P00432	Catalase OS=Bos taurus GN=CAT PE=1 SV=3 - [CATA_BOVIN]	7	2
E1B8B5	Uncharacterized protein OS=Bos taurus GN=Bt.66080 PE=3 SV=2 - [E1B8B5_BOVIN]	2	0
F4YD24	Ribosomal protein L23a (Fragment) OS=Bubalus bubalis GN=RPL23A PE=2 SV=1 - [F4YD24_BUBBU]	1	0
A7E3Q2	Heat shock 70kDa protein 1A OS=Bos taurus GN=HSPA2 PE=2 SV=1 - [A7E3Q2_BOVIN]	7	4
P13696	Phosphatidylethanolamine-binding protein 1 OS=Bos taurus GN=PEBP1 PE=1 SV=2 - [PEBP1_BOVIN]	1	0
Q862P8	40S ribosomal protein S8 (Fragment) OS=Bos taurus PE=2 SV=1 - [Q862P8_BOVIN]	1	0
A1XED5	RPS5 (Fragment) OS=Bos taurus PE=2 SV=1 - [A1XED5_BOVIN]	1	0
L8IFJ1	Cellular retinoic acid-binding protein 2 (Fragment) OS=Bos grunniens mutus GN=M91_20912 PE=4 SV=1 - [L8IFJ1_BOSMU]	1	0
L8HRY5	Neutrophil elastase (Fragment) OS=Bos grunniens mutus GN=M91_15532 PE=4 SV=1 - [L8HRY5_BOSMU]	3	0
L8J2M8	14-3-3 protein epsilon (Fragment) OS=Bos grunniens mutus GN=M91_14679 PE=4 SV=1 - [L8J2M8_BOSMU]	2	1
B6VAP8	RAGE-binding protein OS=Bos taurus PE=4 SV=1 - [B6VAP8_BOVIN]	2	0
Q3SYR8	Immunoglobulin J chain OS=Bos taurus GN=IGJ PE=2 SV=1 - [Q3SYR8_BOVIN]	2	0
L8I9T0	60S ribosomal protein L9 (Fragment) OS=Bos grunniens mutus GN=M91_15371 PE=4 SV=1 - [L8I9T0_BOSMU]	1	0
L8IM56	Uncharacterized protein (Fragment) OS=Bos grunniens mutus GN=M91_03189 PE=4 SV=1 - [L8IM56_BOSMU]	2	4
E1BED8	Elongation factor 1-alpha (Fragment) OS=Bos taurus PE=3 SV=2 - [E1BED8_BOVIN]	5	1
Q862M2	Ribosomal protein (Fragment) OS=Bos taurus PE=2 SV=1 - [Q862M2_BOVIN]	1	0
Q5E9F5	Transgelin-2 OS=Bos taurus GN=TAGLN2 PE=2 SV=3 - [TAGL2_BOVIN]	1	0
L8I5A7	Glutathione S-transferase P (Fragment) OS=Bos grunniens mutus GN=M91_14042 PE=4 SV=1 - [L8I5A7_BOSMU]	1	0
Q9N104	Malate dehydrogenase (Fragment) OS=Ovis aries PE=2 SV=1 - [Q9N104_SHEEP]	1	0
Q862H8	Similar to 40S ribosomal protein SA (P40) (Fragment) OS=Bos taurus PE=2 SV=1 - [Q862H8_BOVIN]	1	1
E1BBI4	Uncharacterized protein (Fragment) OS=Bos taurus PE=4 SV=2 - [E1BBI4_BOVIN]	1	0
F1MB08	Alpha-enolase OS=Bos taurus GN=ENO1 PE=3 SV=1 - [F1MB08_BOVIN]	3	0
A7E2Y8	MAP3K12 protein OS=Bos taurus GN=MAP3K12 PE=2 SV=1 - [A7E2Y8_BOVIN]	1	0
C7EDP2	Heat shock 70kDa protein 5 isoform 2 OS=Cervus elaphus GN=HSPA5 PE=2 SV=1 - [C7EDP2_CEREL]	5	3
Q0QEQ4	Isocitrate dehydrogenase [NADP] (Fragment) OS=Bos taurus GN=IDH1 PE=2 SV=1 - [Q0QEQ4_BOVIN]	2	2
P61356	60S ribosomal protein L27 OS=Bos taurus GN=RPL27 PE=2 SV=2 - [RL27_BOVIN]	1	0
Q1JPB0	Leukocyte elastase inhibitor OS=Bos taurus GN=SERPINB1 PE=2 SV=2 - [ILEU_BOVIN]	3	0
L8J1U0	Uncharacterized protein OS=Bos grunniens mutus GN=M91_16291 PE=4 SV=1 - [L8J1U0_BOSMU]	1	0
F1MNV5	Kininogen-1 OS=Bos taurus GN=KNG1 PE=2 SV=2 - [F1MNV5_BOVIN]	5	0
Q862B7	Similar to ribosomal protein S14 (Fragment) OS=Bos taurus PE=2 SV=1 - [Q862B7_BOVIN]	1	1
P33433	Histidine-rich glycoprotein (Fragments) OS=Bos taurus GN=HRG PE=1 SV=1 - [HRG_BOVIN]	3	0
C8C9Q2	Keratin 5 (Fragment) OS=Ovis aries GN=KRT5 PE=2 SV=1 - [C8C9Q2_SHEEP]	0	1
L8INS0	Uncharacterized protein (Fragment) OS=Bos grunniens mutus GN=M91_05370 PE=4 SV=1 - [L8INS0_BOSMU]	1	0
Q862S8	Similar to ribosomal protein S18 (Fragment) OS=Bos taurus PE=2 SV=1 - [Q862S8_BOVIN]	0	1
L8HUW5	Serum amyloid P-component OS=Bos grunniens mutus GN=M91_18599 PE=4 SV=1 - [L8HUW5_BOSMU]	1	0
Q58DR3	Transaldolase OS=Bos taurus GN=TALDO1 PE=2 SV=1 - [Q58DR3_BOVIN]	1	0
Q9GJT9	Hypoxanthine phosphoribosyltransferase (Fragment) OS=Bos taurus GN=HPRT PE=2 SV=1 - [Q9GJT9_BOVIN]	1	0
P01045-2	Isoform LMW of Kininogen-2 OS=Bos taurus GN=KNG2 - [KNG2_BOVIN]	4	0
P00829	ATP synthase subunit beta, mitochondrial OS=Bos taurus GN=ATP5B PE=1 SV=2 - [ATPB_BOVIN]	3	1
P79362	Cathelicidin-2 OS=Ovis aries GN=CATHL2 PE=2 SV=1 - [CTHL2_SHEEP]	2	0
L8HRP6	Uncharacterized protein (Fragment) OS=Bos grunniens mutus GN=M91_02607 PE=4 SV=1 - [L8HRP6_BOSMU]	1	1
F1N160	Uncharacterized protein OS=Bos taurus PE=2 SV=2 - [F1N160_BOVIN]	1	0
Q5E9A1	Nascent polypeptide-associated complex subunit alpha OS=Bos taurus GN=NACA PE=1 SV=1 - [NACA_BOVIN]	1	0
F1MER6	Uncharacterized protein OS=Bos taurus GN=SWSAP1 PE=4 SV=2 - [F1MER6_BOVIN]	1	0
L8IEC8	Protein HP-20-like protein (Fragment) OS=Bos grunniens mutus GN=M91_02263 PE=4 SV=1 - [L8IEC8_BOSMU]	2	0
Q2HJF0	Serotransferrin-like OS=Bos taurus GN=LOC525947 PE=2 SV=1 - [Q2HJF0_BOVIN]	3	3
A6QPP2	SERPIND1 protein OS=Bos taurus GN=SERPIND1 PE=2 SV=1 - [A6QPP2_BOVIN]	2	0
F1MMD7	Inter-alpha-trypsin inhibitor heavy chain H4 OS=Bos taurus GN=ITIH4 PE=4 SV=2 - [F1MMD7_BOVIN]	6	0
Q865A1	Heat shock protein 90 beta (Fragment) OS=Bos taurus GN=hsp90 beta PE=2 SV=1 - [Q865A1_BOVIN]	1	0
A6QNZ7	Keratin 10 (Epidermolytic hyperkeratosis; keratosis palmaris et plantaris) OS=Bos taurus GN=KRT10 PE=2 SV=1 - [A6QNZ7_BOVIN]	3	1
F1MLV4	Histone H3-like centromeric protein A OS=Bos taurus GN=CENPA PE=4 SV=1 - [F1MLV4_BOVIN]	1	0
Q5E9E3	Complement C1q subcomponent subunit A OS=Bos taurus GN=C1QA PE=2 SV=1 - [C1QA_BOVIN]	1	0
A8KC84	PDE1B protein (Fragment) OS=Bos taurus GN=PDE1B PE=2 SV=1 - [A8KC84_BOVIN]	0	1
Q3SX44	N(G),N(G)-dimethylarginine dimethylaminohydrolase 2 OS=Bos taurus GN=DDAH2 PE=2 SV=1 - [DDAH2_BOVIN]	1	0
A8QQD7	TCFL5 protein OS=Bos taurus GN=TCFL5 PE=2 SV=2 - [A8QQD7_BOVIN]	1	0
L8I067	Uncharacterized protein OS=Bos grunniens mutus GN=M91_05791 PE=4 SV=1 - [L8I067_BOSMU]	1	0
Q6LBN7	Lactoferrin (Fragment) OS=Bos taurus PE=2 SV=1 - [Q6LBN7_BOVIN]	6	0
A5PK20	HIST1H1E protein OS=Bos taurus GN=HIST1H1E PE=2 SV=1 - [A5PK20_BOVIN]	1	0
L8IWM2	Proteasome subunit alpha type-5 (Fragment) OS=Bos grunniens mutus GN=M91_01626 PE=4 SV=1 - [L8IWM2_BOSMU]	1	0
Q9TUQ1	Mutant band 3 protein R664X OS=Bos taurus GN=BEB3 PE=2 SV=1 - [Q9TUQ1_BOVIN]	2	0
P23805	Conglutinin OS=Bos taurus GN=CGN1 PE=1 SV=2 - [CONG_BOVIN]	2	0
G5E673	Uncharacterized protein OS=Bos taurus GN=LOC784858 PE=3 SV=1 - [G5E673_BOVIN]	1	0
E1BH06	Uncharacterized protein OS=Bos taurus GN=LOC617696 PE=4 SV=2 - [E1BH06_BOVIN]	7	0
A3QPC1	Lactoferrin OS=Capra hircus PE=2 SV=1 - [A3QPC1_CAPHI]	4	1
L8J2N7	Alpha-2-antiplasmin OS=Bos grunniens mutus GN=M91_14690 PE=4 SV=1 - [L8J2N7_BOSMU]	2	0
Q2KIL3	Delta-aminolevulinic acid dehydratase OS=Bos taurus GN=ALAD PE=2 SV=1 - [Q2KIL3_BOVIN]	1	0
A7MBE7	SLC22A10 protein OS=Bos taurus GN=SLC22A10 PE=2 SV=1 - [A7MBE7_BOVIN]	1	0
L8HTF8	NKG2D ligand 1 (Fragment) OS=Bos grunniens mutus GN=M91_18963 PE=4 SV=1 - [L8HTF8_BOSMU]	1	0
F1N5M2	Vitamin D-binding protein OS=Bos taurus GN=GC PE=4 SV=2 - [F1N5M2_BOVIN]	2	1
L8HUK7	Inhibitor of carbonic anhydrase (Fragment) OS=Bos grunniens mutus GN=M91_11915 PE=4 SV=1 - [L8HUK7_BOSMU]	2	4
E1BI43	Uncharacterized protein OS=Bos taurus GN=SP5 PE=4 SV=2 - [E1BI43_BOVIN]	1	0
P25975	Cathepsin L1 OS=Bos taurus GN=CTSL1 PE=1 SV=3 - [CATL1_BOVIN]	2	0
Q3ZBW5	Rho-related GTP-binding protein RhoB OS=Bos taurus GN=RHOB PE=2 SV=1 - [RHOB_BOVIN]	1	0
L8HNQ1	40S ribosomal protein S9 (Fragment) OS=Bos grunniens mutus GN=M91_02034 PE=4 SV=1 - [L8HNQ1_BOSMU]	1	0
G3N2C0	Uncharacterized protein OS=Bos taurus PE=3 SV=1 - [G3N2C0_BOVIN]	1	0
L8HZZ8	60S ribosomal protein L11 (Fragment) OS=Bos grunniens mutus GN=M91_02239 PE=4 SV=1 - [L8HZZ8_BOSMU]	1	0
F1MX69	Bisphosphoglycerate mutase OS=Bos taurus GN=BPGM PE=3 SV=2 - [F1MX69_BOVIN]	1	0
Q28111	FGF-receptor (Fragment) OS=Bos taurus PE=2 SV=2 - [Q28111_BOVIN]	1	0
L8HS63	Succinyl-CoA ligase [GDP-forming] subunit alpha, mitochondrial (Fragment) OS=Bos grunniens mutus GN=M91_15214 PE=4 SV=1 - [L8HS63_BOSMU]	0	1
G5E5C3	Proteasome subunit alpha type OS=Bos taurus GN=PSMA6 PE=2 SV=1 - [G5E5C3_BOVIN]	1	0
Q9BGI2	Peroxiredoxin-4 OS=Bos taurus GN=PRDX4 PE=2 SV=1 - [PRDX4_BOVIN]	1	0
Q2KJE5	Glyceraldehyde-3-phosphate dehydrogenase, testis-specific OS=Bos taurus GN=GAPDHS PE=2 SV=1 - [G3PT_BOVIN]	0	2
L8ISW4	6-phosphogluconate dehydrogenase, decarboxylating (Fragment) OS=Bos grunniens mutus GN=M91_12838 PE=4 SV=1 - [L8ISW4_BOSMU]	0	1
G3N0V2	Uncharacterized protein OS=Bos taurus GN=KRT1 PE=3 SV=1 - [G3N0V2_BOVIN]	4	1
A6QNW7	CD5L protein OS=Bos taurus GN=CD5L PE=2 SV=1 - [A6QNW7_BOVIN]	2	0
C3VC59	Ceruloplasmin (Fragment) OS=Capra ibex PE=2 SV=1 - [C3VC59_CAPIB]	1	0
A5D7J6	CALR protein OS=Bos taurus GN=CALR PE=2 SV=1 - [A5D7J6_BOVIN]	2	0
L8IA26	Plasminogen (Fragment) OS=Bos grunniens mutus GN=M91_06288 PE=4 SV=1 - [L8IA26_BOSMU]	3	0
L8J4M3	Serine hydroxymethyltransferase, cytosolic OS=Bos grunniens mutus GN=M91_01738 PE=4 SV=1 - [L8J4M3_BOSMU]	0	1
L8IJH2	Leucine-rich alpha-2-glycoprotein OS=Bos grunniens mutus GN=M91_12023 PE=4 SV=1 - [L8IJH2_BOSMU]	1	1
L8HP94	Ig alpha-1 chain C region (Fragment) OS=Bos grunniens mutus GN=M91_08149 PE=4 SV=1 - [L8HP94_BOSMU]	2	1
F1MCV2	Uncharacterized protein OS=Bos taurus GN=NDNL2 PE=4 SV=1 - [F1MCV2_BOVIN]	0	1
A5YBU9	Complement factor B OS=Ovis aries GN=CFB PE=3 SV=1 - [A5YBU9_SHEEP]	1	1
E1BJP4	Uncharacterized protein OS=Bos taurus GN=SRF PE=3 SV=1 - [E1BJP4_BOVIN]	0	1
E1BL56	Uncharacterized protein OS=Bos taurus GN=SH3BP1 PE=4 SV=1 - [E1BL56_BOVIN]	1	0
L8I4P5	Alpha-1A adrenergic receptor (Fragment) OS=Bos grunniens mutus GN=M91_04139 PE=4 SV=1 - [L8I4P5_BOSMU]	1	0
L8IM82	Caytaxin (Fragment) OS=Bos grunniens mutus GN=M91_12000 PE=4 SV=1 - [L8IM82_BOSMU]	1	0
L8I2F3	Uncharacterized protein OS=Bos grunniens mutus GN=M91_07653 PE=4 SV=1 - [L8I2F3_BOSMU]	1	0
L8I8A8	Malate dehydrogenase, cytoplasmic (Fragment) OS=Bos grunniens mutus GN=M91_21510 PE=4 SV=1 - [L8I8A8_BOSMU]	1	0
Q0IIA5	Pleckstrin homology domain containing, family A (Phosphoinositide binding specific) member 1 OS=Bos taurus GN=PLEKHA1 PE=2 SV=1 - [Q0IIA5_BOVIN]	0	1
L8I7D0	T-complex protein 1 subunit eta (Fragment) OS=Bos grunniens mutus GN=M91_12369 PE=4 SV=1 - [L8I7D0_BOSMU]	1	0
G3MYQ5	Uncharacterized protein OS=Bos taurus GN=LOC100335568 PE=4 SV=1 - [G3MYQ5_BOVIN]	1	0
E1BBC7	Uncharacterized protein (Fragment) OS=Bos taurus GN=LOC513494 PE=3 SV=2 - [E1BBC7_BOVIN]	0	1
L8HT78	Bifunctional purine biosynthesis protein PURH OS=Bos grunniens mutus GN=M91_05196 PE=4 SV=1 - [L8HT78_BOSMU]	0	1
L8IEM6	Putative 2-oxoglutarate dehydrogenase E1 component DHKTD1, mitochondrial (Fragment) OS=Bos grunniens mutus GN=M91_21075 PE=4 SV=1 - [L8IEM6_BOSMU]	1	0
A5PJ69	SERPINA10 protein OS=Bos taurus GN=SERPINA10 PE=2 SV=1 - [A5PJ69_BOVIN]	1	0
L8I8N7	Dual specificity testis-specific protein kinase 1 (Fragment) OS=Bos grunniens mutus GN=M91_01533 PE=4 SV=1 - [L8I8N7_BOSMU]	1	0
F1N5N1	Uncharacterized protein OS=Bos taurus PE=4 SV=2 - [F1N5N1_BOVIN]	1	0
A4F2F8	Guanine nucleotide binding protein alpha olf (Fragment) OS=Capra hircus GN=Golf PE=2 SV=1 - [A4F2F8_CAPHI]	1	0
B8Y9T0	Cumulus cell-specific fibronectin 1 transcript variant OS=Bos taurus GN=FN1 PE=2 SV=1 - [B8Y9T0_BOVIN]	2	1
Q58DE3	Cadherin 8, type 2 preproprotein OS=Bos taurus GN=CDH8 PE=2 SV=1 - [Q58DE3_BOVIN]	1	0
L8II39	Elongation factor 2 (Fragment) OS=Bos grunniens mutus GN=M91_12003 PE=4 SV=1 - [L8II39_BOSMU]	1	0
E1BEE6	Uncharacterized protein OS=Bos taurus GN=WRN PE=4 SV=2 - [E1BEE6_BOVIN]	1	0
A5PK19	Methyltransferase-like protein 13 OS=Bos taurus GN=METTL13 PE=2 SV=1 - [MET13_BOVIN]	1	0
F1MSZ6	Antithrombin-III OS=Bos taurus GN=SERPINC1 PE=3 SV=1 - [F1MSZ6_BOVIN]	1	0
L8J1V9	Kinesin-like protein KIF22 (Fragment) OS=Bos grunniens mutus GN=M91_10847 PE=4 SV=1 - [L8J1V9_BOSMU]	1	0
F1MMP5	Inter-alpha-trypsin inhibitor heavy chain H1 OS=Bos taurus GN=ITIH1 PE=4 SV=1 - [F1MMP5_BOVIN]	1	0
F1MKR1	Uncharacterized protein OS=Bos taurus GN=EPHA8 PE=4 SV=2 - [F1MKR1_BOVIN]	0	1
F1MMY6	Transportin-1 (Fragment) OS=Bos taurus GN=TNPO1 PE=2 SV=2 - [F1MMY6_BOVIN]	0	1
A5D7R6	ITIH2 protein OS=Bos taurus GN=ITIH2 PE=2 SV=1 - [A5D7R6_BOVIN]	1	0
F1MJH1	Gelsolin OS=Bos taurus GN=GSN PE=2 SV=1 - [F1MJH1_BOVIN]	1	0
F1MPG9	Uncharacterized protein OS=Bos taurus GN=PLEKHM3 PE=4 SV=1 - [F1MPG9_BOVIN]	1	0
E1BJN3	Amine oxidase OS=Bos taurus PE=3 SV=1 - [E1BJN3_BOVIN]	1	2
A6QPT4	MPO protein OS=Bos taurus GN=MPO PE=2 SV=1 - [A6QPT4_BOVIN]	1	0
L8IC82	Transitional endoplasmic reticulum ATPase (Fragment) OS=Bos grunniens mutus GN=M91_01524 PE=4 SV=1 - [L8IC82_BOSMU]	0	1
E1AXU0	Cardiomyopathy associated protein 1 OS=Bos taurus GN=CMYA1 PE=2 SV=1 - [E1AXU0_BOVIN]	1	0
F6QMU7	Uncharacterized protein OS=Bos taurus GN=HDAC5 PE=2 SV=1 - [F6QMU7_BOVIN]	1	0
E1BIA9	Uncharacterized protein OS=Bos taurus GN=TAF3 PE=4 SV=1 - [E1BIA9_BOVIN]	1	0
E1BCH5	Uncharacterized protein OS=Bos taurus GN=LATS1 PE=4 SV=1 - [E1BCH5_BOVIN]	1	0
F1N2M2	Uncharacterized protein OS=Bos taurus GN=Bt.25220 PE=4 SV=2 - [F1N2M2_BOVIN]	1	0
L8HMB2	Alpha-protein kinase 2 OS=Bos grunniens mutus GN=M91_18545 PE=4 SV=1 - [L8HMB2_BOSMU]	1	0
E1BJV1	Uncharacterized protein (Fragment) OS=Bos taurus GN=LOC531014 PE=4 SV=2 - [E1BJV1_BOVIN]	1	0
L8J0G0	Collagen alpha-1(XXIV) chain (Fragment) OS=Bos grunniens mutus GN=M91_00763 PE=4 SV=1 - [L8J0G0_BOSMU]	1	0
